# Supplementary material for: Identification and Expression Patterns of WOX Transcription Factors under Abiotic Stresses in Pinus massoniana
Source: Int J Mol Sci. 2024 Jan 28;25(3):1627. doi: 10.3390/ijms25031627 (PMC10855728; doi:10.3390/ijms25031627)
Supplement: Supplementary file 1 [file ijms-25-01627-s001.zip]

Archive with 1 entries (1 files):
- ijms-2777574-supplementary.pdf
